# Supplementary material for: Estimation of health impact from digitalizing last-mile Logistics Management Information Systems (LMIS) in Ethiopia, Tanzania, and Mozambique: A Lives Saved Tool (LiST) model analysis
Source: PLoS One. 2021 Oct 25;16(10):e0258354. doi: 10.1371/journal.pone.0258354 (PMC8544866; doi:10.1371/journal.pone.0258354)
Supplement: S1 Dataset — Abbreviations: AIM, AIDS Impact Model; ART, antiretroviral therapy; BCG, Bacillus Calmette- Guérin; DemProj, Demography model; DHS, Demographic and Health Surveys; DPT, diphtheria-pertussis-tetanus; FamPlan, Family Planning; HiB, Haemophilus influenzae type B; HIV, human immunodeficiency virus; LiST, Lives Saved Tool; ORS, oral rehydration solution; PMTCT, Prevention of Mother-to-Child Transmission of HIV; PROM, premature rupture of membrane; UNAIDS, Joint United Nations Programme on HIV/AIDS; WPP, United Nations World Population Prospects. (XLSX) [file pone.0258354.s004.xlsx]

## Sheet: Ethiopia_Coverage
Source: Lives Saved Tool Data sources
DemProj	WPP 2019
AIM	UNAIDS 2019
FamPlan	Source year: 2016
LiST	DHS 2016
		Coverage scale up scenarios
		Base						Pessimistic						Optimistic
	BASELINE	2022	2023	2024	2025	2026		2022	2023	2024	2025	2026		2022	2023	2024	2025	2026
Vaccines
Tetanus toxoid vaccination	93	99	99	99	99	99		98	98	98	98	98		99	99	99	99	99
BCG vaccine	69	79	79	79	79	79		74	74	74	74	74		84	84	84	84	84
Polio vaccine	72	82	82	82	82	82		77	77	77	77	77		87	87	87	87	87
DPT vaccine	69	79	79	79	79	79		74	74	74	74	74		84	84	84	84	84
HiB vaccine	68	78	78	78	78	78		73	73	73	73	73		83	83	83	83	83
Hepatitis B vaccine	68	78	78	78	78	78		73	73	73	73	73		83	83	83	83	83
Pneumococcal vaccine	63	73	73	73	73	73		68	68	68	68	68		78	78	78	78	78
Rotavirus vaccine	68	78	78	78	78	78		73	73	73	73	73		83	83	83	83	83
Measles vaccine	58	68	68	68	68	68		63	63	63	63	63		73	73	73	73	73
Non-vaccine medications
Syphilis detection and treatment	15.7124	25.7	25.7	25.7	25.7	25.7		20.7	20.7	20.7	20.7	20.7		30.7	30.7	30.7	30.7	30.7
Antibiotics for preterm or prolonged PROM	19.6322	29.6	29.6	29.6	29.6	29.6		24.6	24.6	24.6	24.6	24.6		34.6	34.6	34.6	34.6	34.6
Parenteral administration of antibiotics	19.6322	29.6	29.6	29.6	29.6	29.6		24.6	24.6	24.6	24.6	24.6		34.6	34.6	34.6	34.6	34.6
Injectable antibiotics	26.2351	36.2	36.2	36.2	36.2	36.2		31.2	31.2	31.2	31.2	31.2		41.2	41.2	41.2	41.2	41.2
Oral rehydration solution (ORS)	29.5295	39.5	39.5	39.5	39.5	39.5		34.5	34.5	34.5	34.5	34.5		44.5	44.5	44.5	44.5	44.5
Antibiotic treatment for dysentery	9.3	19.3	19.3	19.3	19.3	19.3		14.3	14.3	14.3	14.3	14.3		24.3	24.3	24.3	24.3	24.3
Zinc treatment of diarrhea	33.2871	43.3	43.3	43.3	43.3	43.3		38.3	38.3	38.3	38.3	38.3		48.3	48.3	48.3	48.3	48.3
Oral antibiotics for pneumonia	29.4384	39.4	39.4	39.4	39.4	39.4		34.4	34.4	34.4	34.4	34.4		44.4	44.4	44.4	44.4	44.4
Vitamin A treatment of measles	48	58	58	58	58	58		53	53	53	53	53		63	63	63	63	63

## Sheet: Ethiopia_Results
Vaccines: Additional lives saved by intervention (Total (0-59 months))
	Base							Conservative								Optimistic
	2022	2023	2024	2025	2026	TOTAL		2022	2023	2024	2025	2026	TOTAL			2022	2023	2024	2025	2026	TOTAL
Tetanus toxoid vaccination	740	749	755	761	767	3772		617	624	629	634	639	3143			740	749	755	761	767	3772
DPT vaccine	280	473	537	600	663	2553		259	297	329	361	364	1610			391	678	774	868	962	3673
Hib vaccine	436	695	858	1013	1149	4151		429	527	619	707	713	2995			574	921	1131	1309	1461	5396
Pneumococcal vaccine	461	763	918	1068	1217	4427		443	540	621	700	707	3011			619	1052	1271	1485	1696	6123
Rotavirus vaccine	106	167	193	219	242	927		102	122	135	149	150	658			137	224	261	294	323	1239
Measles vaccine	131	326	390	454	517	1818		176	225	257	289	292	1239			173	457	553	648	742	2573
TOTAL						17648							12656								22776
Non-Vaccine Commodities: Additional lives saved by intervention (Total (0-59 months))
	Base							Conservative								Optimistic
	2022	2023	2024	2025	2026	TOTAL		2022	2023	2024	2025	2026	TOTAL			2022	2023	2024	2025	2026	TOTAL
Syphilis detection and treatment	54	54	55	55	55	273		27	27	27	27	28	136			80	81	82	83	83	409
Antibiotics for preterm or prolonged PROM	256	259	261	263	265	1304		128	129	130	131	132	650			383	387	390	393	396	1949
Parenteral administration of antibiotics	256	259	261	263	265	1304		128	129	130	131	132	650			383	387	390	393	396	1949
Case management of neonatal sepsis/pneumonia	2100	2125	2142	2158	2175	10700		1053	1065	1074	1082	1090	5364			3133	3170	3196	3221	3245	15965
ORS	1491	1512	1531	1546	1560	7640		754	765	774	782	789	3864			2206	2238	2267	2289	2309	11309
Antibiotics for treatment of dysentery	141	143	145	146	148	723		72	73	74	74	75	368			209	212	214	217	218	1070
Zinc treatment f or diarrhea	330	335	339	343	346	1693		168	170	172	174	176	860			488	495	502	507	511	2503
Oral antibiotics for pneumonia	1986	2014	2041	2061	2079	10181		989	1003	1016	1026	1035	5069			2983	3026	3066	3097	3125	15297
Vitamin A for treatment of measles	228	230	233	235	237	1163		114	115	116	118	119	582			341	344	349	353	356	1743
TOTAL						34981							17543								52194
Proportion of vaccines to non-vaccines						0.335328							0.419087								0.303802
NO Intervention/scale up
	2022	2023	2024	2025	2026	TOTAL
PMTCT - Prevention of mother to child transmission of HIV	2	2	2	2	2	10
Maternal age and birth order	33	43	55	65	75	271
Birth intervals	-1	-2	-2	-3	-3	-11
DPT vaccine	57	63	64	64	65	313
Hib vaccine	139	141	144	145	147	716
Pneumococcal vaccine	137	154	157	158	160	766
Rotavirus vaccine	42	48	49	50	50	239
Measles vaccine	47	64	65	66	66	308
Cotrimoxazole	3	3	3	2	2	13
ART	9	4	2	1	0	16
TOTAL						2641
CHANGE IN MORTALITY
Vaccines: Child deaths (Total (0-59 months))	Base							Conservative							Optimistic
	2022	2023	2024	2025	2026	TOTAL	% change in mortality	2022	2023	2024	2025	2026	TOTAL	% change in mortality	2022	2023	2024	2025	2026	TOTAL	% change in mortality
<1 month	103601	104831	105666	106494	107296	527888		103725	104956	105792	106621	107424	528518		103601	104831	105666	106494	107296	527888
1-59 months	82695	82872	83495	83826	84069	416957		83192	83828	84655	85187	85615	422477		82208	81961	82406	82585	82685	411845
Total	186296	187703	189162	190320	191366	944847	-0.015849	186917	188785	190447	191808	193039	950996	-0.00944417	185810	186792	188072	189079	189982	939735	-0.0211736
Non-Vaccines: Child deaths (Total (0-59 months))	Base							Conservative							Optimistic
	2022	2023	2024	2025	2026	TOTAL	% change in mortality	2022	2023	2024	2025	2026	TOTAL	% change in mortality	2022	2023	2024	2025	2026	TOTAL	% change in mortality
<1 month	101562	102768	103587	104398	105185	517500		102948	104171	105001	105823	106621	524564		100192	101382	102190	102990	103766	510520
1-59 months	79646	80760	81801	82544	83177	407928		81664	82785	83841	84596	85243	418129		77655	78760	79786	80517	81136	397854
Total	181208	183528	185388	186942	188362	925428	-0.0360758	184613	186956	188841	190419	191863	942692	-0.0180936	177847	180142	181976	183507	184902	908374	-0.0538392
NO Intervention/scale up: Child deaths (Total (0-59 months))
	2022	2023	2024	2025	2026	TOTAL
<1 month	104342	105581	106421	107255	108063	531662
1-59 months	83698	84824	85894	86662	87323	428401
Total	188039	190405	192316	193917	195386	960063
MATERNAL LIVES SAVED
Vaccines: Additional lives saved by intervention (Maternal)
	Base							Conservative								Optimistic
	2022	2023	2024	2025	2026	TOTAL		2022	2023	2024	2025	2026	TOTAL			2022	2023	2024	2025	2026	TOTAL
Tetanus toxoid vaccination	13	13	13	13	13	65		10	11	11	11	11	54			13	13	13	13	13	65
Ratio of maternal lives saved relative to newborn and child (0-59 months)						0.00368314							0.00426675								0.00285388
Non-Vaccine Commodities: Additional lives saved by intervention (Maternal)
	Base							Conservative								Optimistic
	2022	2023	2024	2025	2026	TOTAL		2022	2023	2024	2025	2026	TOTAL			2022	2023	2024	2025	2026	TOTAL
Antibiotics for preterm or prolonged PROM	49	50	50	51	51	251		25	25	25	25	26	126			73	74	74	75	76	372
Parenteral administration of antibiotics	149	151	152	153	154	759		75	76	77	77	78	383			221	224	225	227	229	1126
TOTAL	198	201	202	204	205	1010		100	101	102	102	104	509			294	298	299	302	305	1498
Ratio of maternal lives saved relative to newborn and child (0-59 months)						0.0288728							0.0290144								0.0287006

## Sheet: Tanzania_Coverage
Source: Lives Saved Tool Data sources
DemProj	WPP 2019
AIM	UNAIDS 2019
FamPlan	Source year: 2015
LiST	DHS 2015
		Coverage scale up scenarios
		Base						Pessimistic						Optimistic
	BASELINE	2022	2023	2024	2025	2026		2022	2023	2024	2025	2026		2022	2023	2024	2025	2026
Vaccines
Tetanus toxoid vaccination	91	99	99	99	99	99		96	96	96	96	96		99	99	99	99	99
BCG vaccine	91	99	99	99	99	99		96	96	96	96	96		99	99	99	99	99
Polio vaccine	89	99	99	99	99	99		94	94	94	94	94		99	99	99	99	99
DPT vaccine	89	99	99	99	99	99		94	94	94	94	94		99	99	99	99	99
HiB vaccine	89	99	99	99	99	99		94	94	94	94	94		99	99	99	99	99
Hepatitis B vaccine	89	99	99	99	99	99		94	94	94	94	94		99	99	99	99	99
Pneumococcal vaccine	83	93	93	93	93	93		88	88	88	88	88		98	98	98	98	98
Rotavirus vaccine	85	95	95	95	95	95		90	90	90	90	90		99	99	99	99	99
Measles vaccine	88	98	98	98	98	98		93	93	93	93	93		99	99	99	99	99
Non-vaccine medications
Syphilis detection and treatment	56.2	66.2	66.2	66.2	66.2	66.2		61.2	61.2	61.2	61.2	61.2		71.2	71.2	71.2	71.2	71.2
Antibiotics for preterm or prolonged PROM	32.2	42.2	42.2	42.2	42.2	42.2		37.2	37.2	37.2	37.2	37.2		47.2	47.2	47.2	47.2	47.2
Parenteral administration of antibiotics	32.2	42.2	42.2	42.2	42.2	42.2		37.2	37.2	37.2	37.2	37.2		47.2	47.2	47.2	47.2	47.2
Injectable antibiotics	62.6	72.6	72.6	72.6	72.6	72.6		67.6	67.6	67.6	67.6	67.6		77.6	77.6	77.6	77.6	77.6
Oral rehydration solution (ORS)	44.8	54.8	54.8	54.8	54.8	54.8		49.8	49.8	49.8	49.8	49.8		59.8	59.8	59.8	59.8	59.8
Antibiotic treatment for dysentery	2.8	12.8	12.8	12.8	12.8	12.8		7.8	7.8	7.8	7.8	7.8		17.8	17.8	17.8	17.8	17.8
Zinc treatment of diarrhea	17.5	27.5	27.5	27.5	27.5	27.5		22.5	22.5	22.5	22.5	22.5		32.5	32.5	32.5	32.5	32.5
Oral antibiotics for pneumonia	55.4	65.4	65.4	65.4	65.4	65.4		60.4	60.4	60.4	60.4	60.4		70.4	70.4	70.4	70.4	70.4
Vitamin A treatment of measles	99	99	99	99	99	99		99	99	99	99	99		99	99	99	99	99

## Sheet: Tanzania_Results
Vaccines: Additional lives saved by intervention (Total (0-59 months))
	Base							Conservative							Optimistic
	2022	2023	2024	2025	2026	TOTAL		2022	2023	2024	2025	2026	TOTAL		2022	2023	2024	2025	2026	TOTAL
Tetanus toxoid vaccination	127	128	130	131	133	649		79	80	81	82	83	405		127	128	130	131	133	649
DPT vaccine	181	302	345	389	433	1650		69	130	151	173	195	718		181	302	345	389	433	1650
Hib vaccine	11	30	39	46	48	174		-6	8	17	23	29	71		11	30	39	46	48	174
Pneumococcal vaccine	58	163	227	289	356	1093		-29	22	54	86	120	253		142	299	388	481	576	1886
Rotavirus vaccine	34	56	61	64	66	281		13	24	27	30	33	127		50	81	85	88	85	389
Measles vaccine	5	15	31	46	54	151		2	6	7	12	20	47		5	19	36	51	56	167
TOTAL						3998							1621							4915
Non-Vaccine Commodities: Additional lives saved by intervention (Total (0-59 months))
	Base							Conservative							Optimistic
	2022	2023	2024	2025	2026	TOTAL		2022	2023	2024	2025	2026	TOTAL		2022	2023	2024	2025	2026	TOTAL
Syphilis detection and treatment	108	110	111	112	113	554		54	55	55	56	57	277		163	164	166	168	170	831
Antibiotics for preterm or prolonged PROM	106	108	109	110	111	544		54	54	55	55	56	274		159	160	162	164	166	811
Parenteral administration of antibiotics	106	108	109	110	111	544		54	54	55	55	56	274		159	160	162	164	166	811
Case management of neonatal sepsis/pneumonia	1217	1230	1245	1259	1274	6225		616	622	630	637	645	3150		1805	1824	1846	1868	1889	9232
ORS	1115	1128	1141	1154	1167	5705		568	575	581	588	594	2906		1647	1666	1684	1705	1724	8426
Antibiotics for treatment of dysentery	80	80	81	82	83	406		40	41	41	42	42	206		118	119	120	122	123	602
Zinc treatment f or diarrhea	191	193	195	197	200	976		97	98	99	101	102	497		282	285	288	291	295	1441
Oral antibiotics for pneumonia	1333	1348	1363	1379	1395	6818		663	671	678	686	694	3392		2002	2026	2049	2073	2097	10247
TOTAL						21772							10976							32401
Proportion of vaccines to non-vaccines						0.155142							0.128681							0.131713
NO Intervention/scale up
	2022	2023	2024	2025	2026	TOTAL
Maternal age and birth order	13	17	22	26	30	108
Birth intervals	0	0	0	0	0	0
DPT vaccine	-42	-42	-43	-43	-44	-214
Hib vaccine	-25	-26	-26	-26	-27	-130
Pneumococcal vaccine	-118	-126	-127	-129	-130	-630
Rotavirus vaccine	-9	-10	-10	-10	-10	-49
Measles vaccine	-1	-1	-1	-1	-1	-5
ART	302	145	108	50	31	636
TOTAL						-284
CHANGE IN MORTALITY
Vaccines: Child deaths (Total (0-59 months))	Base							Conservative							Optimistic
	2022	2023	2024	2025	2026	TOTAL	% change in mortality	2022	2023	2024	2025	2026	TOTAL	% change in mortality	2022	2023	2024	2025	2026	TOTAL	% change in mortality
<1 month	42792	43233	43758	44272	44776	218831		42840	43281	43806	44322	44826	219075		42792	43233	43758	44272	44776	218831
1-59 months	60327	60766	61258	61808	62280	306439		60568	61141	61703	62313	62832	308557		60225	60601	61069	61590	62041	305526
Total	103119	103999	105016	106080	107057	525271	-0.00941233	103408	104422	105509	106635	107658	527632	-0.00495981	103017	103834	104827	105862	106817	524357	-0.011136
Non-Vaccines: Child deaths (Total (0-59 months))	Base							Conservative							Optimistic
	2022	2023	2024	2025	2026	TOTAL	% change in mortality	2022	2023	2024	2025	2026	TOTAL	% change in mortality	2022	2023	2024	2025	2026	TOTAL	% change in mortality
<1 month	41358	41784	42291	42788	43276	211497		42130	42564	43081	43587	44084	215446		40600	41018	41516	42004	42483	207621
1-59 months	58131	58852	59465	60121	60687	297256		59464	60185	60804	61472	62051	303976		56817	57538	58144	58788	59341	290628
Total	99489	100636	101756	102909	103963	508753	-0.040563	101594	102749	103885	105059	106134	519421	-0.0204446	97418	98557	99660	100793	101824	498252	-0.0603664
NO Intervention/scale up: Child deaths (Total (0-59 months))
	2022	2023	2024	2025	2026	TOTAL
<1 month	42919	43361	43887	44404	44909	219480
1-59 months	60815	61534	62161	62839	63431	310780
Total	103734	104896	106048	107243	108341	530262
MATERNAL LIVES SAVED
Vaccines: Additional lives saved by intervention (Maternal)
	Base							Conservative							Optimistic
	2022	2023	2024	2025	2026	TOTAL		2022	2023	2024	2025	2026	TOTAL		2022	2023	2024	2025	2026	TOTAL
Tetanus toxoid vaccination	15	15	15	15	15	75		9	9	9	9	10	46		15	15	15	15	15	75
Ratio of maternal lives saved relative to newborn and child (0-59 months)						0.0187594							0.0283775							0.0152594
Non-Vaccine Commodities: Additional lives saved by intervention (Maternal)
	Base							Conservative							Optimistic
	2022	2023	2024	2025	2026	TOTAL		2022	2023	2024	2025	2026	TOTAL		2022	2023	2024	2025	2026	TOTAL
Antibiotics for preterm or prolonged PROM	48	48	49	49	50	244		24	24	25	25	25	123		71	71	72	73	74	361
Parenteral administration of antibiotics	145	146	148	150	151	740		73	74	75	76	77	375		214	216	219	221	224	1094
TOTAL						984							498							1455
Ratio of maternal lives saved relative to newborn and child (0-59 months)						0.0451957							0.0453717							0.044906

## Sheet: Mozambique_Coverage
Source: Lives Saved Tool Data sources
DemProj	WPP 2019
AIM	UNAIDS 2019
FamPlan	Source year: 2015
LiST	DHS 2015
		Coverage scale up scenarios
		Base						Pessimistic						Optimistic
	BASELINE	2022	2023	2024	2025	2026		2022	2023	2024	2025	2026		2022	2023	2024	2025	2026
Vaccines
Tetanus toxoid vaccination	86	96	96	96	96	96		91	91	91	91	91		99	99	99	99	99
BCG vaccine	94	99	99	99	99	99		99	99	99	99	99		99	99	99	99	99
Polio vaccine	88	98	98	98	98	98		93	93	93	93	93		99	99	99	99	99
DPT vaccine	88	98	98	98	98	98		93	93	93	93	93		99	99	99	99	99
HiB vaccine	88	98	98	98	98	98		93	93	93	93	93		99	99	99	99	99
Hepatitis B vaccine	88	98	98	98	98	98		93	93	93	93	93		99	99	99	99	99
Pneumococcal vaccine	80	90	90	90	90	90		85	85	85	85	85		95	95	95	95	95
Rotavirus vaccine	88	98	98	98	98	98		93	93	93	93	93		99	99	99	99	99
Measles vaccine	87	97	97	97	97	97		92	92	92	92	92		99	99	99	99	99
Non-vaccine medications
Syphilis detection and treatment	22.4	32.4	32.4	32.4	32.4	32.4		27.4	27.4	27.4	27.4	27.4		37.4	37.4	37.4	37.4	37.4
Antibiotics for preterm or prolonged PROM	48.5	58.5	58.5	58.5	58.5	58.5		53.5	53.5	53.5	53.5	53.5		63.5	63.5	63.5	63.5	63.5
Parenteral administration of antibiotics	48.5	58.5	58.5	58.5	58.5	58.5		53.5	53.5	53.5	53.5	53.5		63.5	63.5	63.5	63.5	63.5
Injectable antibiotics	64.8	74.8	74.8	74.8	74.8	74.8		69.8	69.8	69.8	69.8	69.8		79.8	79.8	79.8	79.8	79.8
Oral rehydration solution (ORS)	45.9	55.9	55.9	55.9	55.9	55.9		50.9	50.9	50.9	50.9	50.9		60.9	60.9	60.9	60.9	60.9
Antibiotic treatment for dysentery	31.6	41.6	41.6	41.6	41.6	41.6		36.6	36.6	36.6	36.6	36.6		46.6	46.6	46.6	46.6	46.6
Zinc treatment of diarrhea	30.9	40.9	40.9	40.9	40.9	40.9		35.9	35.9	35.9	35.9	35.9		45.9	45.9	45.9	45.9	45.9
Oral antibiotics for pneumonia	59.4	69.4	69.4	69.4	69.4	69.4		64.4	64.4	64.4	64.4	64.4		74.4	74.4	74.4	74.4	74.4
Vitamin A treatment of measles	64	74	74	74	74	74		69	69	69	69	69		79	79	79	79	79

## Sheet: Mozambique_Results
Vaccines: Additional lives saved by intervention (Total (0-59 months))
	Base							Conservative							Optimistic
	2022	2023	2024	2025	2026	TOTAL		2022	2023	2024	2025	2026	TOTAL		2022	2023	2024	2025	2026	TOTAL
Tetanus toxoid vaccination	117	119	121	123	125	605		58	59	60	61	62	300		152	155	157	159	162	785
DPT vaccine	147	216	240	264	289	1156		73	108	120	132	144	577		162	238	264	291	318	1273
Hib vaccine	41	63	74	84	88	350		22	37	47	57	64	227		44	66	77	87	89	363
Pneumococcal vaccine	156	248	303	360	418	1485		79	127	157	187	216	766		231	361	441	521	605	2159
Rotavirus vaccine	103	120	122	124	124	593		88	98	101	104	105	496		107	124	126	128	127	612
Measles vaccine	33	71	135	215	281	735		16	35	42	48	71	212		39	93	189	275	306	902
TOTAL						4924							2578							6094
Non-Vaccine Commodities: Additional lives saved by intervention (Total (0-59 months))
	Base							Conservative							Optimistic
	2022	2023	2024	2025	2026	TOTAL		2022	2023	2024	2025	2026	TOTAL		2022	2023	2024	2025	2026	TOTAL
Syphilis detection and treatment	63	64	65	66	67	325		31	32	32	33	33	161		94	95	97	98	100	484
Antibiotics for preterm or prolonged PROM	100	102	104	105	107	518		50	51	52	53	54	260		150	153	155	157	160	775
Parenteral administration of antibiotics	100	102	104	105	107	518		50	51	52	53	54	260		150	153	155	157	160	775
Case management of neonatal sepsis/pneumonia	1021	1037	1054	1070	1087	5269		513	522	530	538	546	2649		1519	1543	1567	1591	1616	7836
ORS	769	781	793	806	819	3968		389	395	401	408	414	2007		1136	1155	1173	1192	1211	5867
Antibiotics for treatment of dysentery	72	73	74	75	76	370		36	37	37	38	39	187		106	107	109	111	113	546
Zinc treatment f or diarrhea	134	136	138	140	142	690		68	69	70	71	72	350		198	201	204	207	210	1020
Oral antibiotics for pneumonia	1011	1028	1044	1060	1077	5220		505	513	520	529	537	2604		1518	1543	1567	1593	1618	7839
Vitamin A for treatment of measles	32	33	33	34	34	166		16	16	17	17	17	83		48	49	50	51	52	250
TOTAL						17044							8561							25392
Proportion of vaccines to non-vaccines						0.224144							0.231439							0.193546
NO Intervention/scale up
	2022	2023	2024	2025	2026	TOTAL
PMTCT - Prevention of mother to child transmission of HIV	46	53	56	56	57	268
Maternal age and birth order	4	5	6	8	9	32
Birth intervals	0	0	0	0	0	0
Hib vaccine	0	0	0	0	0	0
Pneumococcal vaccine	0	0	0	0	0	0
Rotavirus vaccine	73	76	77	78	80	384
Cotrimoxazole	-1	-1	-1	-1	-1	-5
ART	347	187	125	67	49	775
TOTAL						1454
CHANGE IN MORTALITY
Vaccines: Child deaths (Total (0-59 months))	Base							Conservative							Optimistic
	2022	2023	2024	2025	2026	TOTAL	% change in mortality	2022	2023	2024	2025	2026	TOTAL	% change in mortality	2022	2023	2024	2025	2026	TOTAL	% change in mortality
<1 month	32838	33366	33887	34397	34945	169433		32897	33425	33948	34458	35007	169735		32803	33330	33851	34360	34908	169252
1-59 months	48553	49244	49972	50719	51305	249793		48756	49554	50374	51230	51893	251807		48449	49080	49752	50470	51067	248818
Total	81391	82609	83860	85116	86250	419226	-0.0105897	81653	82979	84321	85688	86900	421541	-0.00512611	81251	82410	83603	84830	85974	418068	-0.0133227
Non-Vaccines: Child deaths (Total (0-59 months))	Base							Conversative							Optimistic
	2022	2023	2024	2025	2026	TOTAL	% change in mortality	2022	2023	2024	2025	2026	TOTAL	% change in mortality	2022	2023	2024	2025	2026	TOTAL	% change in mortality
<1 month	31639	32147	32650	33141	33669	163246		32294	32813	33326	33827	34366	166626		30996	31494	31986	32467	32985	159928
1-59 months	46994	47917	48780	49671	50378	243740		47974	48894	49765	50666	51386	248685		46029	46954	47810	48690	49383	238866
Total	78633	80064	81430	82812	84047	406986	-0.0394772	80268	81707	83090	84493	85752	415310	-0.0198318	77025	78448	79796	81157	82368	398794	-0.058811
NO Intervention/scale up: Child deaths (Total (0-59 months))
	2022	2023	2024	2025	2026	TOTAL
<1 month	32955	33484	34008	34519	35070	170036
1-59 months	48965	49881	50758	51670	52403	253677
Total	81920	83365	84766	86189	87473	423713
MATERNAL LIVES SAVED
Vaccines: Additional lives saved by intervention (Maternal)
	Base							Conservative							Optimistic
	2022	2023	2024	2025	2026	TOTAL		2022	2023	2024	2025	2026	TOTAL		2021	2022	2023	2024	2025	2026
Tetanus toxoid vaccination	5	6	6	6	6	29		3	3	3	3	3	15		5	5	6	6	6	6
Ratio of maternal lives saved relative to newborn and child (0-59 months)						0.00588952							0.00581846
Non-Vaccine Commodities: Additional lives saved by intervention (Maternal)
	Base							Conservative							Optimistic
	2022	2023	2024	2025	2026	TOTAL		2022	2023	2024	2025	2026	TOTAL		2021	2022	2023	2024	2025	2026
Antibiotics for preterm or prolonged PROM	15	16	16	16	16	79		8	8	8	8	8	40		23	23	23	24	24	24
Parenteral administration of antibiotics	47	47	48	49	50	241		24	24	24	25	25	122		69	70	71	72	73	73
TOTAL	62	63	64	65	66	320		32	32	32	33	33	162		92	93	94	96	97	97
Ratio of maternal lives saved relative to newborn and child (0-59 months)						0.0187749							0.018923
